# Supplementary material for: A Ligand-Free Approach towards Coumarin Analogs via Natural Deep Eutectic Solvent-Mediated Suzuki–Miyaura Coupling
Source: Molecules. 2024 Sep 16;29(18):4398. doi: 10.3390/molecules29184398 (PMC11434556; doi:10.3390/molecules29184398)
Supplement: Supplementary file 1 [file molecules-29-04398-s001.zip]

Archive with 1 entries (1 files):
- molecules-3144488-supplementary.pdf
